# Supplementary material for: Synthesis of Phosphatidyl Glycerol Containing Unsymmetric Acyl Chains Using H-Phosphonate Methodology
Source: Molecules. 2022 Mar 28;27(7):2199. doi: 10.3390/molecules27072199 (PMC9000858; doi:10.3390/molecules27072199)
Supplement: Supplementary file 1 [file molecules-27-02199-s001.zip]

Archive with 1 entries (1 files):
- molecules-1628039-supplementary.pdf
